# Supplementary material for: Structure of a Cyclic Peptide as an Inhibitor of Mycobacterium tuberculosis Transcription: NMR and Molecular Dynamics Simulations
Source: Pharmaceuticals (Basel). 2024 Nov 18;17(11):1545. doi: 10.3390/ph17111545 (PMC11597662; doi:10.3390/ph17111545)
Supplement: Supplementary file 1 [file pharmaceuticals-17-01545-s001.zip]

Archive with 1 entries (1 files):
- pharmaceuticals-2792791-supplementary.pdf
